# Supplementary material for: EANM dosimetry committee series on standard operational procedures: a unified methodology for 99mTc-MAA pre- and 90Y peri-therapy dosimetry in liver radioembolization with 90Y microspheres
Source: EJNMMI Phys. 2021 Nov 12;8:77. doi: 10.1186/s40658-021-00394-3 (PMC8589932; doi:10.1186/s40658-021-00394-3)
Supplement: Supplementary file 1 — NUMERICAL EXAMPLE [file 40658_2021_394_MOESM1_ESM.xlsx]

## Sheet: 99mTc MAA
90Y MICROSPHERE DOSIMETRY			INPUT DATA IN YELLOW CELLS
		LSF planar / LSF TOMO =			2.7
		Perfused volume from diagnostic CT [litre]			1.604
		Intended absorbed dose to the perfused region [Gy]				83	93	120	150
		Fraction of activity remaining in vial & catheter (hypothetical)				0.02	0.02	0.02	0.02
		Lung shunt fraction planar NAC				0.156646	0.156646	0.156646	0.156646
		Lung shunt fraction TOMO AC				0.161693	0.161693	0.161693	0.161693
		Mass of perfused region [kg]				1.6842	1.6842	1.6842	1.6842
		Therapeutic activity [GBq]				3.42362	3.83611	4.94982	6.18727
		Decay interval from reference time to administration [d]				3.75	3.75	3.75	3.75
		Therapeutic activity at reference time [GBq]				9.07312	10.1663	13.1178	16.3972
		Vial to order (for Therasphere) [GBq]				9	10	13	16.5
		Net administrable activity [GBq]				3.32811	3.6979	4.80727	6.10154
		Lung dose (planar NAC mass = 1 kg) [Gy]				25.9103	28.7892	37.426	47.5022
		Lung dose (TOMO AC, individual mass) [Gy]				14.3743	15.9714	20.7629	26.3529
		Mean dose lesion 1 CT (Gy)				74.6882	82.9869	107.883	136.928
		Mass [g]			823.577
		Mean dose lesion 1 perfused portion [Gy]				96.0296	106.7	138.709	176.054
		Mass [g]			604.134
		Mean dose lesion 2 CT [Gy]				214.065	237.85	309.204	392.452
		Mass [g]			54.4488
		Mean dose lesion 2 perfused portion [Gy]				259.136	287.929	374.308	475.083
		Mass [g]			37.9365
		Mean dose lesion 3 CT [Gy]				340.034	377.815	491.16	623.395
		Mass [g]			52.9569
		Mean dose lesion 3 perfused portion [Gy]				433.027	481.141	625.483	793.882
		Mass [g]			26.8614
		Mean dose to liver perfused portion [Gy]				82.3343	91.4826	118.927	150.946
		Mass [g]			1683.79
		Mean dose healthy liver perfused portion [Gy]				63.4601	70.5112	91.6645	116.343
		Mass [g]			768.242
		Mean dose to whole liver [Gy]				54.9159	61.0177	79.323	100.679
		Mass [g]			2524.47
		Mean dose to non-tumoural whole liver [Gy]				29.4948	32.772	42.6036	54.0738	from subtraction of counts
		Mass [g]			1609.08
		Volume fraction of healthy liver perfused			0.477441
		Conversion factor [GBq/ Ctot]				3.96441e-10	4.4049e-10	5.72637e-10	7.26808e-10
		LSF planar NAC		0.156646
		LSF TOMO FROM PLANAR NAC		0.156479
		SHUNT SPECT (lungs)		0									Total tomo counts
		SHUNT SPECT (from left lung)		0.161693									8.39498e+09
		Mod.	Layer	VOI	#Voxels	Vol/ml	Unit	Min	Max	Mean	SDev	Mass [kg]	C voi
		SPECT	REF	Liver CT 0-200 HU	145092	2374.99	PROPCPS	0	601930	48555.7	65523.1	2.49374	7.04504e+09
		CT	OVER	Liver CT 0-200 HU	504210	2404.26	HU	-281	784	56.5508	22.4499	2.52447	2.85135e+07
		SPECT	REF	Non-tumoural liver	91490	1497.59	PROPCPS	0	369599	27201.5	43041.9	1.57247	2.48867e+09	from VOI	2.40874e+09	from subtraction	0.967883
		CT	OVER	Non-tumoural liver	321380	1532.46	HU	-281	784	58.1854	24.0572	1.60908	1.86996e+07
		SPECT	REF	Perfused liver	97237	1591.66	PROPCPS	0	601930	72360.7	68531.5	1.67124	7.03614e+09
		CT	OVER	Perfused liver	336301	1603.61	HU	-239	778	54.5617	20.4525	1.68379	1.83492e+07
		SPECT	REF	Perfused healthy liver	43614	713.912	PROPCPS	0	369599	56733.3	47111.3	0.749608	2.47437e+09
		CT	OVER	Perfused healthy liver	153440	731.659	HU	-210	778	55.6538	22.0399	0.768242	8.53952e+06
		SPECT	REF	Lesion 1 CT	48260	789.962	PROPCPS	0	269511	64689.5	46717.2	0.82946	3.12192e+09
		CT	OVER	Lesion 1 CT	164492	784.359	HU	-716	143	53.3937	22.0883	0.823577	8.78284e+06
		SPECT	REF	Lesion 2 CT	3159	51.7093	PROPCPS	12151.6	457718	187262	84396.4	0.0542948	5.9156e+08
		CT	OVER	Lesion 2 CT	10875	51.856	HU	-383	127	51.0927	19.1208	0.0544488	555633
		SPECT	REF	Lesion 3 CT	3176	51.9876	PROPCPS	56275.6	601930	287759	101033	0.054587	9.13922e+08
		CT	OVER	Lesion 3 CT	10577	50.4351	HU	-62	111	49.4194	18.5714	0.0529569	522709
		SPECT	REF	Lesione 1 perfused portion	35296	577.756	PROPCPS	30006.9	269511	83421.6	40579.7	0.606644	2.94445e+09
		CT	OVER	Lesione 1 perfused portion	120663	575.366	HU	-367	143	54.4549	19.8455	0.604134	6.5707e+06
		SPECT	REF	Lesione 2 perfused portion	2197	35.9624	PROPCPS	140042	457718	227102	68131.9	0.0377605	4.98943e+08
		CT	OVER	Lesione 2 perfused portion	7577	36.13	HU	-5	104	51.6942	14.6211	0.0379365	391687
		SPECT	REF	Lesione 3 perfused portion	1608	26.3212	PROPCPS	270026	601930	367132	74323.1	0.0276373	5.90349e+08
		CT	OVER	Lesione 3 perfused portion	5365	25.5823	HU	-22	108	48.3085	17.8281	0.0268614	259175
								Estimated tomo total lung counts from planar LSF				1	1.3069e+09
		SPECT	REF	LUNGS								0	0
		Diagnostic CT	REF	Lungs HU [-1000 -150] arterial phase	2032290	6202.07	HU	-1000	-150	-763.385	179.105	1.86062
		SPECT	REF	Lung LEFT -1000 -150 CT	88023	1440.84	PROPCPS	0	18764.7	3606.86	3472.56	0.864504	3.17487e+08
		CT	OVER	Lung LEFT -1000 -150 CT	303895	1449.08	HU	-1010	897	-685.996	183.888	0.869448	-2.08471e+08
								Total lung counts from left lung and ratio to total lung volume					1.35885e+09
LIVER	PLANAR EVALUATION
	Buijs bkg correct.	Counts ANT	Area ANT (px)	BKG Counts ANT	BKG Area ANT	Counts POST	Area POST (px)	BKG Counts POST	BKG Area POST	ANT Net	POST Net	Geo mean
	B									counts	counts	counts
	0.5	582730	3171	13748	1046	541889	3171	15665	1039	561891	517984	539491
			.
LUNGS	PLANAR EVALUATION	60281	3070	3861	923	53189	3069	3950	921
LEFT LUNG COUNTS x 2
	Buijs bkg correct.	Counts ANT	Area ANT (px)	BKG Counts ANT	BKG Area ANT	Counts POST	Area POST (px)	BKG Counts POST	BKG Area POST	ANT Net	POST Net	Geo mean
	B									counts	counts	counts
	0.5	120562	6140	3861	923	106378	6138	3950	921	107720	93215.6	100206
				LSF PLANAR NAC		0.156646
